# Supplementary material for: A new species of the genus Euxaldar Fennah, 1978 from China (Hemiptera, Fulgoroidea, Issidae)
Source: Zookeys. 2018 Aug 13;(781):51–8. doi: 10.3897/zookeys.781.27059 (PMC6160796; doi:10.3897/zookeys.781.27059)
Supplement: XML Treatment for Euxaldar [file zookeys.781.27059-treatment1.xml]

<!DOCTYPE tp:taxon-treatment
  PUBLIC "-//TaxonX//DTD Taxonomic Treatment Publishing DTD v0 20100105//EN" "tax-treatment-NSO.dtd">
<tp:taxon-treatment xmlns:tp="http://www.plazi.org/taxpub"><tp:treatment-meta><kwd-group><label>Taxon classification</label><kwd><named-content xmlns:xlink="http://www.w3.org/1999/xlink" content-type="kingdom">Animalia</named-content></kwd><kwd><named-content xmlns:xlink="http://www.w3.org/1999/xlink" content-type="order">Hemiptera</named-content></kwd><kwd><named-content xmlns:xlink="http://www.w3.org/1999/xlink" content-type="family">Issidae</named-content></kwd></kwd-group><mixed-citation publication-type="journal"><person-group><name><surname>Zhang</surname><given-names>Zheng-Guang</given-names></name><name><surname>Chang</surname><given-names>Zhi-Min</given-names></name><name><surname>Chen</surname><given-names>Xiang-Sheng</given-names></name></person-group><article-title>A new species of the genus <italic><tp:taxon-name><tp:taxon-name-part taxon-name-part-type="genus" reg="Euxaldar">Euxaldar</tp:taxon-name-part></tp:taxon-name></italic> Fennah, 1978 from China (<tp:taxon-name><tp:taxon-name-part taxon-name-part-type="order">Hemiptera</tp:taxon-name-part></tp:taxon-name>, <tp:taxon-name><tp:taxon-name-part taxon-name-part-type="superfamily">Fulgoroidea</tp:taxon-name-part></tp:taxon-name>, <tp:taxon-name><tp:taxon-name-part taxon-name-part-type="family">Issidae</tp:taxon-name-part></tp:taxon-name>)</article-title><source>Zookeys</source><day>13</day><month>8</month><year>2018</year><volume>2018</volume><issue>781</issue><fpage>51</fpage><lpage>58</lpage><pub-id pub-id-type="doi">10.3897/zookeys.781.27059</pub-id></mixed-citation></tp:treatment-meta><tp:nomenclature><label>Genus</label><tp:taxon-name>
                  <tp:taxon-name-part taxon-name-part-type="genus" reg="Euxaldar">Euxaldar</tp:taxon-name-part>
                </tp:taxon-name><tp:taxon-authority>Fennah, 1978</tp:taxon-authority><tp:nomenclature-citation-list><tp:nomenclature-citation><tp:taxon-name>
                      <tp:taxon-name-part taxon-name-part-type="genus" reg="Euxaldar">Euxaldar</tp:taxon-name-part>
                    </tp:taxon-name><comment>Fennah, 1978: 267.</comment></tp:nomenclature-citation></tp:nomenclature-citation-list></tp:nomenclature><tp:treatment-sec sec-type="type species" id="SECID0EZEAC"><title>Type species.</title><p><italic><tp:taxon-name><tp:taxon-name-part taxon-name-part-type="genus" reg="Euxaldar">Euxaldar</tp:taxon-name-part><tp:taxon-name-part taxon-name-part-type="species" reg="jehucal">jehucal</tp:taxon-name-part></tp:taxon-name></italic> Fennah, 1978, by monotypy.</p></tp:treatment-sec><tp:treatment-sec sec-type="diagnosis" id="SECID0EKFAC"><title>Diagnosis.</title><p>Body hemispherical, head including eyes wider than pronotum. Metope flat and elongate. Coryphe transverse, 2-3 times as wide as long. Fore wings elongate and wide, without hypocostal plate; venation poorly recognizable. Hind wings one-lobed, rudimentary, much shorter than fore wings. Hind tibia with two lateral spines. First metatarsomere with two latero-apical spines and 6-7 intermediate spines. Gonoplacs rounded. Phallobase asymmetrical, narrow, with basal or subapical processes; ventral phalobase lobe shorter than the dorsal lobe. Aedeagus without ventral hooks. Male anal tube enlarged apically or elongate (in dorsal view).</p><fig id="F1" position="float" orientation="portrait"><label>Figures 1–11.</label><caption><p><italic><tp:taxon-name><tp:taxon-name-part taxon-name-part-type="genus" reg="Euxaldar">E.</tp:taxon-name-part><tp:taxon-name-part taxon-name-part-type="species" reg="guangxiensis">guangxiensis</tp:taxon-name-part></tp:taxon-name></italic> sp. n. <bold>1</bold> Adult (male), dorsal view <bold>2</bold> Adult (male), in ventral view <bold>3</bold> Adult (male), in lateral view <bold>4</bold> Head and thorax (male), in dorsal view <bold>5</bold> Face (male), in frontal view <bold>6</bold> Head (male), in lateral view <bold>7</bold>Fore wing (male) <bold>8</bold> Hind wing (male) <bold>9</bold> Male genitalia, in lateral view <bold>10</bold> Anal tube, in dorsal view <bold>11</bold> Penis, in dorsal view from caudad; Scale bars: 1.0 mm (<bold>1–3</bold>), 0.5 mm (<bold>4–11</bold>).</p></caption><graphic xmlns:xlink="http://www.w3.org/1999/xlink" xlink:href="zookeys-781-051-g001.jpg" position="float" orientation="portrait" xlink:type="simple" id="oo_222656.jpg"/></fig><fig id="F2" position="float" orientation="portrait"><label>Figures 12–20.</label><caption><p><italic><tp:taxon-name><tp:taxon-name-part taxon-name-part-type="genus" reg="Euxaldar">E.</tp:taxon-name-part><tp:taxon-name-part taxon-name-part-type="species" reg="guangxiensis">guangxiensis</tp:taxon-name-part></tp:taxon-name></italic> sp. n. <bold>12</bold> Anal tube (male), in dorsal view <bold>13</bold> Anal tube (male), in lateral view <bold>14</bold> Pygofer (male), in lateral view <bold>15</bold> Penis, in lateral view (left) <bold>16</bold> Penis, in lateral view (right) <bold>17</bold> Penis, in ventral view <bold>18</bold> Penis, in dorsal view <bold>19</bold> Connective, in lateral view <bold>20</bold> Gonostylus, in lateral view. Scale bars: 0.5 mm.</p></caption><graphic xmlns:xlink="http://www.w3.org/1999/xlink" xlink:href="zookeys-781-051-g002.jpg" position="float" orientation="portrait" xlink:type="simple" id="oo_222657.jpg"/></fig></tp:treatment-sec><tp:treatment-sec sec-type="distribution" id="SECID0ELIAC"><title>Distribution.</title><p>China (Guangxi); Vietnam (Ninh Binh, Ha Noi, Vinh Phuc, Hoa Binh, Haiphong and Lam Dong Provinces) (Figure <xref ref-type="fig" rid="F3">21</xref>).</p><fig id="F3" position="float" orientation="portrait"><label>Figure 21.</label><caption><p>Geographic distribution of <italic><tp:taxon-name><tp:taxon-name-part taxon-name-part-type="genus" reg="Euxaldar">Euxaldar</tp:taxon-name-part></tp:taxon-name></italic> species.</p></caption><graphic xmlns:xlink="http://www.w3.org/1999/xlink" xlink:href="zookeys-781-051-g003.jpg" position="float" orientation="portrait" xlink:type="simple" id="oo_222658.jpg"/></fig></tp:treatment-sec><tp:treatment-sec sec-type="List of Euxaldar species" id="SECID0EJJAC"><title>List of <italic><tp:taxon-name><tp:taxon-name-part taxon-name-part-type="genus" reg="Euxaldar">Euxaldar</tp:taxon-name-part></tp:taxon-name></italic> species</title><p><italic><tp:taxon-name><tp:taxon-name-part taxon-name-part-type="genus" reg="Euxaldar">E.</tp:taxon-name-part><tp:taxon-name-part taxon-name-part-type="species" reg="jehucal">jehucal</tp:taxon-name-part></tp:taxon-name></italic> Fennah, 1978 (Vietnam: Ninh Binh, Ha Noi, Vinh Phuc, Hoa Binh and Haiphong Provinces)</p><p><italic><tp:taxon-name><tp:taxon-name-part taxon-name-part-type="genus" reg="Euxaldar">E.</tp:taxon-name-part><tp:taxon-name-part taxon-name-part-type="species" reg="lenis">lenis</tp:taxon-name-part></tp:taxon-name></italic> Gnezdilov, Bourgoin &amp; Wang, 2017 (Vietnam: Lam Dong Provinces)</p><p><italic><tp:taxon-name><tp:taxon-name-part taxon-name-part-type="genus" reg="Euxaldar">E.</tp:taxon-name-part><tp:taxon-name-part taxon-name-part-type="species" reg="guangxiensis">guangxiensis</tp:taxon-name-part></tp:taxon-name></italic> sp. n. (China: Guangxi Province)</p></tp:treatment-sec></tp:taxon-treatment>
