# Supplementary material for: A new species of the genus Euxaldar Fennah, 1978 from China (Hemiptera, Fulgoroidea, Issidae)
Source: Zookeys. 2018 Aug 13;(781):51–8. doi: 10.3897/zookeys.781.27059 (PMC6160796; doi:10.3897/zookeys.781.27059)
Supplement: XML Treatment for Euxaldar guangxiensis [file zookeys.781.27059-treatment2.xml]

<!DOCTYPE tp:taxon-treatment
  PUBLIC "-//TaxonX//DTD Taxonomic Treatment Publishing DTD v0 20100105//EN" "tax-treatment-NSO.dtd">
<tp:taxon-treatment xmlns:tp="http://www.plazi.org/taxpub"><tp:treatment-meta><kwd-group><label>Taxon classification</label><kwd><named-content xmlns:xlink="http://www.w3.org/1999/xlink" content-type="kingdom">Animalia</named-content></kwd><kwd><named-content xmlns:xlink="http://www.w3.org/1999/xlink" content-type="order">Hemiptera</named-content></kwd><kwd><named-content xmlns:xlink="http://www.w3.org/1999/xlink" content-type="family">Issidae</named-content></kwd></kwd-group><mixed-citation publication-type="journal"><person-group><name><surname>Zhang</surname><given-names>Zheng-Guang</given-names></name><name><surname>Chang</surname><given-names>Zhi-Min</given-names></name><name><surname>Chen</surname><given-names>Xiang-Sheng</given-names></name></person-group><article-title>A new species of the genus <italic><tp:taxon-name><tp:taxon-name-part taxon-name-part-type="genus" reg="Euxaldar">Euxaldar</tp:taxon-name-part></tp:taxon-name></italic> Fennah, 1978 from China (<tp:taxon-name><tp:taxon-name-part taxon-name-part-type="order">Hemiptera</tp:taxon-name-part></tp:taxon-name>, <tp:taxon-name><tp:taxon-name-part taxon-name-part-type="superfamily">Fulgoroidea</tp:taxon-name-part></tp:taxon-name>, <tp:taxon-name><tp:taxon-name-part taxon-name-part-type="family">Issidae</tp:taxon-name-part></tp:taxon-name>)</article-title><source>Zookeys</source><day>13</day><month>8</month><year>2018</year><volume>2018</volume><issue>781</issue><fpage>51</fpage><lpage>58</lpage><pub-id pub-id-type="doi">10.3897/zookeys.781.27059</pub-id></mixed-citation></tp:treatment-meta><tp:nomenclature><tp:taxon-name>
                  <tp:taxon-name-part taxon-name-part-type="genus" reg="Euxaldar">Euxaldar</tp:taxon-name-part>
                  <tp:taxon-name-part taxon-name-part-type="species" reg="guangxiensis">guangxiensis</tp:taxon-name-part>
                  <object-id xmlns:xlink="http://www.w3.org/1999/xlink" content-type="zoobank" xlink:type="simple">http://zoobank.org/D77A38F8-F9C9-423C-9FF3-E30F4E30EABF</object-id>
                </tp:taxon-name><tp:taxon-status xmlns:xlink="http://www.w3.org/1999/xlink" xlink:type="simple">sp. n.</tp:taxon-status><xref ref-type="fig" rid="F1">Figs 1–11</xref><xref ref-type="fig" rid="F2">, 12–20</xref></tp:nomenclature><tp:treatment-sec sec-type="type material" id="SECID0EIBAE"><title>Type material.</title><p>Holotype: 1 ♂, China: Guangxi, Nonggang National Nature Reserve (<named-content xmlns:xlink="http://www.w3.org/1999/xlink" content-type="dwc:verbatimCoordinates" xlink:type="simple"><named-content content-type="geo-json" specific-use="{&#34;type&#34;:&#34;Point&#34;,&#34;coordinates&#34;:[106.967500,22.476944]}" id="NCID0ERBAE" xlink:type="simple">E106°58'3", N22°28'37"</named-content></named-content>), 163 m, 29 Oct. 2017, K.K. Liu</p></tp:treatment-sec><tp:treatment-sec sec-type="description" id="SECID0EWBAE"><title>Description.</title><p>Body length (from apex of vertex to tip of forewing): male 3.8mm; Forewing: male 3.3mm</p><p><bold>Coloration.</bold> Male: Coryphe (Figure <xref ref-type="fig" rid="F1">4</xref>) dark brown. Metope light brown yellowish, with pale pustules along its lateral margins. Clypeus (Figure <xref ref-type="fig" rid="F1">5</xref>) pale brown with dark brown band at base, rostrum and antenna dark brown (Figure <xref ref-type="fig" rid="F1">5</xref>). Pronotum and mesonotum brown (Figure <xref ref-type="fig" rid="F1">4</xref>). Forewings (Figure <xref ref-type="fig" rid="F1">7</xref>) dark brown, each with wide black band at midlength from costal margin to almost apex of clavus and with several light yellow patches including large one in basal part of the wing. Hind wing (Figure <xref ref-type="fig" rid="F1">8</xref>) dark brown. Legs (Figs <xref ref-type="fig" rid="F1">2–3</xref>) brown with dark brown markings. Abdomen (Figure <xref ref-type="fig" rid="F1">2</xref>) dark brown, with margins rufous.</p><p><bold>Head and thorax.</bold> Coryphe (Figure <xref ref-type="fig" rid="F1">4</xref>) transverse, approximately 3.0 times wider than long, without carinae, anterior margin nearly straight, posterior margin slightly angularly concave. Metope (Figure <xref ref-type="fig" rid="F1">5</xref>) flat, 1.1 times longer than widest, without a median carina, with a row of distinct pustules along its lateral margins and rather weak pustules inside. Metopoclypeal suture (Figure <xref ref-type="fig" rid="F1">5</xref>) incomplete medially. Postclypeus with wide median carina. Pronotum (Figure <xref ref-type="fig" rid="F1">4</xref>) short, with keel-shaped margins. Paradiscal fields very narrow behind the eyes. Mesonotum (Figure <xref ref-type="fig" rid="F1">4</xref>) 3.3 times longer than pronotum in midline, with lateral carinae. Fore wings (Figure <xref ref-type="fig" rid="F1">7</xref>) oval, with smoothed, poorly recognizable reticulate venation; CuP distinct. Hind wings (Figure <xref ref-type="fig" rid="F1">8</xref>) rudimentary, 0.3 times as long as fore wings, veins obscure. Hind tibiae with 2 lateral teeth near apex. Spinal formula of the hind leg 7-7-2.</p><p><bold>Male genitalia.</bold> Anal tube (Figs <xref ref-type="fig" rid="F1">10</xref>, <xref ref-type="fig" rid="F2">12</xref>, <xref ref-type="fig" rid="F2">13</xref>) elongate, wide at base part and narrow at apical part, slightly enlarged near apex, apical margin concave medially, laterally with two triangular processes near its middle. Anal column (Figure <xref ref-type="fig" rid="F2">12</xref>) located near base, 0.3 times as long as the anal tube in dorsal view. Pygofer (Figs <xref ref-type="fig" rid="F1">9</xref>, <xref ref-type="fig" rid="F2">14</xref>) in lateral view, with posterior margin distinctly convex. Phallobase asymmetrical, dorsally with three processes at base (Figure <xref ref-type="fig" rid="F2">18a, b</xref>), middle process of phallobase (Figs <xref ref-type="fig" rid="F2">15–16a</xref>, <xref ref-type="fig" rid="F2">18a</xref>) wide, with two teeth apically, lateral processes of phallobase (Figs <xref ref-type="fig" rid="F2">15</xref>, <xref ref-type="fig" rid="F2">16b</xref>, <xref ref-type="fig" rid="F2">18b</xref>) adjacent to middle process hook-shaped. Phallobase laterally with two processes near base, one of them is long and directed caudally (Figure <xref ref-type="fig" rid="F2">15c</xref>), the other short and directed cephalad (Figure <xref ref-type="fig" rid="F2">16d</xref>). Lateral phallobase lobes asymmetrical, narrowing apically, one is short directed caudally (Figure <xref ref-type="fig" rid="F2">15e</xref>), the other is long and curved cephalically (Figs <xref ref-type="fig" rid="F2">15f</xref>, <xref ref-type="fig" rid="F2">16f</xref>). Ventral phallobase lobe (Figure <xref ref-type="fig" rid="F2">17</xref>) not reaching the aedeagal apex, apical margin nearly straight. Connective (Figure <xref ref-type="fig" rid="F2">19</xref>) in shape of long and narrow cup. Gonostylus (Figure <xref ref-type="fig" rid="F2">20</xref>) triangular, with moderately convex hind margin, caudo-dorsal angle widely rounded.</p></tp:treatment-sec><tp:treatment-sec sec-type="etymology" id="SECID0ETGAE"><title>Etymology.</title><p>The specific name refers to the locality, Guangxi province, China.</p></tp:treatment-sec><tp:treatment-sec sec-type="host" id="SECID0EYGAE"><title>Host plant.</title><p>Unknown.</p></tp:treatment-sec><tp:treatment-sec sec-type="distribution" id="SECID0E4GAE"><title>Distribution.</title><p>China (Guangxi province)</p></tp:treatment-sec><tp:treatment-sec sec-type="remarks" id="SECID0ECHAE"><title>Remarks.</title><p>This species resembles <italic><tp:taxon-name><tp:taxon-name-part taxon-name-part-type="genus" reg="Euxaldar">E.</tp:taxon-name-part><tp:taxon-name-part taxon-name-part-type="species" reg="jehucal">jehucal</tp:taxon-name-part></tp:taxon-name></italic> and <italic><tp:taxon-name><tp:taxon-name-part taxon-name-part-type="genus" reg="Euxaldar">E.</tp:taxon-name-part><tp:taxon-name-part taxon-name-part-type="species" reg="lenis">lenis</tp:taxon-name-part></tp:taxon-name></italic>, but can be distinguished from the latter in the following characteristics: Anal tube (Figs <xref ref-type="fig" rid="F1">10</xref>, <xref ref-type="fig" rid="F2">12–13</xref>) longer than broad, narrowing from half to apex, slightly expanded near apex, apical margin concave medially, laterally with triangular processes; phallobase (Figure <xref ref-type="fig" rid="F2">18</xref>) with three processes at base in dorsal view, middle process wide (Figs <xref ref-type="fig" rid="F2">15</xref>, <xref ref-type="fig" rid="F2">16a</xref>, <xref ref-type="fig" rid="F2">18a</xref>), with two teeth apically, lateral processes (Figs <xref ref-type="fig" rid="F2">15</xref>, <xref ref-type="fig" rid="F2">16b</xref>, <xref ref-type="fig" rid="F2">18b</xref>) hook-shaped; phallobase laterally with two processes (Figs <xref ref-type="fig" rid="F2">15c</xref>, <xref ref-type="fig" rid="F2">16d</xref>); lateral phallobase lobes asymmetrical, narrowing apically, one is short (Figure <xref ref-type="fig" rid="F2">15e</xref>), the other is long and curved cephalad (Figs <xref ref-type="fig" rid="F2">15f</xref>, <xref ref-type="fig" rid="F2">16f</xref>).</p></tp:treatment-sec><tp:treatment-sec><!--Section generated to contain objects referenced in tp:taxon-treatment.--><fig id="F1" position="float" orientation="portrait"><label>Figures 1–11.</label><caption><p><italic><tp:taxon-name><tp:taxon-name-part taxon-name-part-type="genus" reg="Euxaldar">E.</tp:taxon-name-part><tp:taxon-name-part taxon-name-part-type="species" reg="guangxiensis">guangxiensis</tp:taxon-name-part></tp:taxon-name></italic> sp. n. <bold>1</bold> Adult (male), dorsal view <bold>2</bold> Adult (male), in ventral view <bold>3</bold> Adult (male), in lateral view <bold>4</bold> Head and thorax (male), in dorsal view <bold>5</bold> Face (male), in frontal view <bold>6</bold> Head (male), in lateral view <bold>7</bold>Fore wing (male) <bold>8</bold> Hind wing (male) <bold>9</bold> Male genitalia, in lateral view <bold>10</bold> Anal tube, in dorsal view <bold>11</bold> Penis, in dorsal view from caudad; Scale bars: 1.0 mm (<bold>1–3</bold>), 0.5 mm (<bold>4–11</bold>).</p></caption><graphic xmlns:xlink="http://www.w3.org/1999/xlink" xlink:href="zookeys-781-051-g001.jpg" position="float" orientation="portrait" xlink:type="simple" id="oo_222656.jpg"/></fig><fig id="F2" position="float" orientation="portrait"><label>Figures 12–20.</label><caption><p><italic><tp:taxon-name><tp:taxon-name-part taxon-name-part-type="genus" reg="Euxaldar">E.</tp:taxon-name-part><tp:taxon-name-part taxon-name-part-type="species" reg="guangxiensis">guangxiensis</tp:taxon-name-part></tp:taxon-name></italic> sp. n. <bold>12</bold> Anal tube (male), in dorsal view <bold>13</bold> Anal tube (male), in lateral view <bold>14</bold> Pygofer (male), in lateral view <bold>15</bold> Penis, in lateral view (left) <bold>16</bold> Penis, in lateral view (right) <bold>17</bold> Penis, in ventral view <bold>18</bold> Penis, in dorsal view <bold>19</bold> Connective, in lateral view <bold>20</bold> Gonostylus, in lateral view. Scale bars: 0.5 mm.</p></caption><graphic xmlns:xlink="http://www.w3.org/1999/xlink" xlink:href="zookeys-781-051-g002.jpg" position="float" orientation="portrait" xlink:type="simple" id="oo_222657.jpg"/></fig></tp:treatment-sec></tp:taxon-treatment>
